# Supplementary material for: Thymic dendritic cell-derived IL-27p28 promotes the establishment of functional bias against IFN-γ production in newly generated CD4+ T cells through STAT1-related epigenetic mechanisms
Source: eLife. 2025 May 14;13:RP96868. doi: 10.7554/eLife.96868 (PMC12077877; doi:10.7554/eLife.96868)
Supplement: Figure 1—source data 2. [file elife-96868-fig1-data2.zip]

Archive with 3 entries (2 files):
- Figure 1 source data 2/
- Figure 1 source data 2/Figure1E beta-actin.jpg
- Figure 1 source data 2/Figure1E T-bet.jpg
