# Supplementary material for: Thymic dendritic cell-derived IL-27p28 promotes the establishment of functional bias against IFN-γ production in newly generated CD4+ T cells through STAT1-related epigenetic mechanisms
Source: eLife. 2025 May 14;13:RP96868. doi: 10.7554/eLife.96868 (PMC12077877; doi:10.7554/eLife.96868)
Supplement: Figure 3—figure supplement 1—source data 2. [file elife-96868-fig3-figsupp1-data2.zip]

Archive with 5 entries (4 files):
- Figure 3 figure supplement 1 data2/
- Figure 3 figure supplement 1 data2/H3.jpg
- Figure 3 figure supplement 1 data2/H3K27me3.jpg
- Figure 3 figure supplement 1 data2/H3K4me3.jpg
- Figure 3 figure supplement 1 data2/H3K9me3.jpg
