# Supplementary material for: Thymic dendritic cell-derived IL-27p28 promotes the establishment of functional bias against IFN-γ production in newly generated CD4+ T cells through STAT1-related epigenetic mechanisms
Source: eLife. 2025 May 14;13:RP96868. doi: 10.7554/eLife.96868 (PMC12077877; doi:10.7554/eLife.96868)
Supplement: Figure 5—source data 2. [file elife-96868-fig5-data2.zip]

Archive with 19 entries (18 files):
- Figure 5 source data 2/
- Figure 5 source data 2/beta-actin for STAT1 bf.jpg
- Figure 5 source data 2/beta-actin for STAT1.jpg
- Figure 5 source data 2/beta-actin for STAT3 bf.jpg
- Figure 5 source data 2/beta-actin for STAT3.jpg
- Figure 5 source data 2/beta-actin for STAT4 bf.jpg
- Figure 5 source data 2/beta-actin for STAT4.jpg
- Figure 5 source data 2/p-STAT1 bf.jpg
- Figure 5 source data 2/p-STAT1.jpg
- Figure 5 source data 2/p-STAT3 bf.jpg
- Figure 5 source data 2/p-STAT3.jpg
- Figure 5 source data 2/p-STAT4 bf.jpg
- Figure 5 source data 2/p-STAT4.jpg
- Figure 5 source data 2/STAT1 bf.jpg
- Figure 5 source data 2/STAT1.jpg
- Figure 5 source data 2/STAT3 bf.jpg
- Figure 5 source data 2/STAT3.jpg
- Figure 5 source data 2/STAT4 bf.jpg
- Figure 5 source data 2/STAT4.jpg
